# Supplementary material for: A structured elicitation method to identify key direct risk factors for the management of natural resources
Source: Heliyon. 2015 Nov 24;1(3):e00043. doi: 10.1016/j.heliyon.2015.e00043 (PMC4945618; doi:10.1016/j.heliyon.2015.e00043)
Supplement: Supplementary material 2 [file mmc2.xlsx]

## Sheet: Expert Callibration Calculation
Supplementary Material 2
Question	1	2	3	4	6	7	8	9	10
Answer	Highly unlikely	Highly unlikely	Highly likely	Moderately likely	Likely	Likely	Highly unlikely	Highly likely	Highly likely
Low	0	0	0.81	0.41	0	0.61	0	0.81	0.81
High	0.2	0.2	1	0.6	0.2	0.8	0.2	1	1
Input data	1	2	3	4	6	7	8	9	10
High	0.025	1	1	0.57	0.22	0.54	0.175	0.81	0.84
Low	0	0.58	0.79	0.14	0	0.26	0	0.5	0.475
Best	0	0.8	0.9	0.3	0.1	0.4	0.05	0.7	0.65
Confidence	100	80	80	75	60	60	90	75	70
Fitted Values	1	2	3	4	6	7	8	9	10
High	0.02	1	1	0.588	0.26	0.586667	0.161111	0.817333	0.867143
Low	0	0.58	0.79	0.129333	0	0.213333	0.00555556	0.486667	0.45
Best	0	0.8	0.9	0.3	0.1	0.4	0.05	0.7	0.65
Required Confidence	80	80	80	80	80	80	80	80	80
Expert high greater than low mark	1	1	1	1	1	0	1	1	1
Expert low less than high mark	1	0	1	1	1	1	1	1	1
Overlap (1=yes)	1	0	1	1	1	0	1	1	1
Ellipse sceario 1	0	0	0	0	1	0	0	0	0
Ellipse sceario 2	0	0	1	1	0	0	0	1	1
Ellipse sceario 3	1	0	0	0	0	0	1	0	0
Ellipse sceario 4	0	0	0	0	0	0	0	0	0		Weight
	1	0	0.904762	0.388081	0.769231	0	1	0.0221774	0.136986		0.469026
Ellipse sceario 1
Red = correct answer
Black = expert ellipse
Ellipse sceario 2
Ellipse sceario 3
Ellipse sceario 4

## Sheet: Raw Data
								Calculate whether each expert ellipse incroporates x-scores
Expert	Low	High	Best	CI	Required CI	x-axis		1	2	3	4	5	6	7	8	9	10	Sum ellipse scores	Product ellipse score and x-axis score
1	0.7	0.95	0.9	70	80	0		0	0	0	0	0	0	0	0	0	0	0	0	Calculatre centroid	0.792896
2	0.6	1	0.9	70	80	0.01		0	0	0	0	0	0	0	0	0	0	0	0
3	0.8	1	0.85	75	80	0.02		0	0	0	0	0	0	0	0	0	0	0	0	Calculate highest level of agreement	9
4	0.5	0.890962	0.681678	80	80	0.03		0	0	0	0	0	0	0	0	0	0	0	0	Find min-max	0.8
5	0.5	0.814038	0.768528	75	80	0.04		0	0	0	0	0	0	0	0	0	0	0	0
6	0.6	1	0.685398	60	80	0.05		0	0	0	0	0	0	0	0	0	0	0	0
7	0.7	0.929535	0.8	70	80	0.06		0	0	0	0	0	0	0	0	0	0	0	0
8	0.9	1	0.95	75	80	0.07		0	0	0	0	0	0	0	0	0	0	0	0
9	0.8	1	0.9	75	80	0.08		0	0	0	0	0	0	0	0	0	0	0	0
10	0.6	1	0.8	55	80	0.09		0	0	0	0	0	0	0	0	0	0	0	0
						0.1		0	0	0	0	0	0	0	0	0	0	0	0
						0.11		0	0	0	0	0	0	0	0	0	0	0	0
						0.12		0	0	0	0	0	0	0	0	0	0	0	0
						0.13		0	0	0	0	0	0	0	0	0	0	0	0
						0.14		0	0	0	0	0	0	0	0	0	0	0	0
						0.15		0	0	0	0	0	0	0	0	0	0	0	0
						0.16		0	0	0	0	0	0	0	0	0	0	0	0
						0.17		0	0	0	0	0	0	0	0	0	0	0	0
						0.18		0	0	0	0	0	0	0	0	0	0	0	0
						0.19		0	0	0	0	0	0	0	0	0	0	0	0
						0.2		0	0	0	0	0	0	0	0	0	0	0	0
						0.21		0	0	0	0	0	0	0	0	0	0	0	0
						0.22		0	0	0	0	0	0	0	0	0	0	0	0
						0.23		0	0	0	0	0	0	0	0	0	0	0	0
						0.24		0	0	0	0	0	0	0	0	0	0	0	0
						0.25		0	0	0	0	0	0	0	0	0	0	0	0
						0.26		0	0	0	0	0	0	0	0	0	0	0	0
						0.27		0	0	0	0	0	0	0	0	0	0	0	0
						0.28		0	0	0	0	0	0	0	0	0	0	0	0
						0.29		0	0	0	0	0	0	0	0	0	0	0	0
						0.3		0	0	0	0	0	0	0	0	0	0	0	0
						0.31		0	0	0	0	0	0	0	0	0	0	0	0
						0.32		0	0	0	0	0	0	0	0	0	0	0	0
						0.33		0	0	0	0	0	0	0	0	0	0	0	0
						0.34		0	0	0	0	0	0	0	0	0	0	0	0
						0.35		0	0	0	0	0	0	0	0	0	0	0	0
						0.36		0	0	0	0	0	0	0	0	0	0	0	0
						0.37		0	0	0	0	0	0	0	0	0	0	0	0
						0.38		0	0	0	0	0	0	0	0	0	0	0	0
						0.39		0	0	0	0	0	0	0	0	0	0	0	0
						0.4		0	0	0	0	0	0	0	0	0	0	0	0
						0.41		0	0	0	0	0	0	0	0	0	0	0	0
						0.42		0	0	0	0	0	0	0	0	0	0	0	0
						0.43		0	0	0	0	0	0	0	0	0	0	0	0
						0.44		0	0	0	0	0	0	0	0	0	0	0	0
						0.45		0	0	0	0	0	0	0	0	0	0	0	0
						0.46		0	0	0	0	0	0	0	0	0	0	0	0
						0.47		0	0	0	0	0	0	0	0	0	0	0	0
						0.48		0	0	0	0	0	0	0	0	0	0	0	0
						0.49		0	0	0	0	0	0	0	0	0	0	0	0
						0.5		0	0	0	1	1	0	0	0	0	0	2	1
						0.51		0	0	0	1	1	0	0	0	0	0	2	1.02
						0.52		0	0	0	1	1	0	0	0	0	0	2	1.04
						0.53		0	0	0	1	1	0	0	0	0	0	2	1.06
						0.54		0	0	0	1	1	0	0	0	0	0	2	1.08
						0.55		0	0	0	1	1	0	0	0	0	0	2	1.1
						0.56		0	0	0	1	1	0	0	0	0	0	2	1.12
						0.57		0	0	0	1	1	0	0	0	0	0	2	1.14
						0.58		0	0	0	1	1	0	0	0	0	0	2	1.16
						0.59		0	0	0	1	1	0	0	0	0	0	2	1.18
						0.6		0	1	0	1	1	1	0	0	0	1	5	3
						0.61		0	1	0	1	1	1	0	0	0	1	5	3.05
						0.62		0	1	0	1	1	1	0	0	0	1	5	3.1
						0.63		0	1	0	1	1	1	0	0	0	1	5	3.15
						0.64		0	1	0	1	1	1	0	0	0	1	5	3.2
						0.65		0	1	0	1	1	1	0	0	0	1	5	3.25
						0.66		0	1	0	1	1	1	0	0	0	1	5	3.3
						0.67		0	1	0	1	1	1	0	0	0	1	5	3.35
						0.68		0	1	0	1	1	1	0	0	0	1	5	3.4
						0.69		0	1	0	1	1	1	0	0	0	1	5	3.45
						0.7		1	1	0	1	1	1	1	0	0	1	7	4.9
						0.71		1	1	0	1	1	1	1	0	0	1	7	4.97
						0.72		1	1	0	1	1	1	1	0	0	1	7	5.04
						0.73		1	1	0	1	1	1	1	0	0	1	7	5.11
						0.74		1	1	0	1	1	1	1	0	0	1	7	5.18
						0.75		1	1	0	1	1	1	1	0	0	1	7	5.25
						0.76		1	1	0	1	1	1	1	0	0	1	7	5.32
						0.77		1	1	0	1	1	1	1	0	0	1	7	5.39
						0.78		1	1	0	1	1	1	1	0	0	1	7	5.46
						0.79		1	1	0	1	1	1	1	0	0	1	7	5.53
						0.8		1	1	1	1	1	1	1	0	1	1	9	7.2
						0.81		1	1	1	1	1	1	1	0	1	1	9	7.29
						0.82		1	1	1	1	0	1	1	0	1	1	8	6.56
						0.83		1	1	1	1	0	1	1	0	1	1	8	6.64
						0.84		1	1	1	1	0	1	1	0	1	1	8	6.72
						0.85		1	1	1	1	0	1	1	0	1	1	8	6.8
						0.86		1	1	1	1	0	1	1	0	1	1	8	6.88
						0.87		1	1	1	1	0	1	1	0	1	1	8	6.96
						0.88		1	1	1	1	0	1	1	0	1	1	8	7.04
						0.89		1	1	1	1	0	1	1	0	1	1	8	7.12
						0.9		1	1	1	0	0	1	1	1	1	1	8	7.2
						0.91		1	1	1	0	0	1	1	1	1	1	8	7.28
						0.92		1	1	1	0	0	1	1	1	1	1	8	7.36
						0.93		1	1	1	0	0	1	0	1	1	1	7	6.51
						0.94		1	1	1	0	0	1	0	1	1	1	7	6.58
						0.95		1	1	1	0	0	1	0	1	1	1	7	6.65
						0.96		0	1	1	0	0	1	0	1	1	1	6	5.76
						0.97		0	1	1	0	0	1	0	1	1	1	6	5.82
						0.98		0	1	1	0	0	1	0	1	1	1	6	5.88
						0.99		0	1	1	0	0	1	0	1	1	1	6	5.94
						1		0	1	1	0	0	1	0	1	1	1	6	6

## Sheet: CI Adjust
Expert	Low	High				x-axis		1	2	3	4	5	6	7	8	9	10	Sum ellipse scores	Product ellipse score and x-axis score
1	0.671429	0.957143				0		0	0	0	0	0	0	0	0	0	0	0	0	Calculatre centroid	0.780912
2	0.557143	1				0.01		0	0	0	0	0	0	0	0	0	0	0	0
3	0.796667	1				0.02		0	0	0	0	0	0	0	0	0	0	0	0	Calculate highest level of agreement	9
4	0.5	0.890962				0.03		0	0	0	0	0	0	0	0	0	0	0	0	Find min-max	0.8
5	0.482098	0.817072				0.04		0	0	0	0	0	0	0	0	0	0	0	0
6	0.571534	1				0.05		0	0	0	0	0	0	0	0	0	0	0	0
7	0.685714	0.94804				0.06		0	0	0	0	0	0	0	0	0	0	0	0
8	0.896667	1				0.07		0	0	0	0	0	0	0	0	0	0	0	0
9	0.793333	1				0.08		0	0	0	0	0	0	0	0	0	0	0	0
10	0.509091	1				0.09		0	0	0	0	0	0	0	0	0	0	0	0
						0.1		0	0	0	0	0	0	0	0	0	0	0	0
						0.11		0	0	0	0	0	0	0	0	0	0	0	0
						0.12		0	0	0	0	0	0	0	0	0	0	0	0
						0.13		0	0	0	0	0	0	0	0	0	0	0	0
						0.14		0	0	0	0	0	0	0	0	0	0	0	0
						0.15		0	0	0	0	0	0	0	0	0	0	0	0
						0.16		0	0	0	0	0	0	0	0	0	0	0	0
						0.17		0	0	0	0	0	0	0	0	0	0	0	0
						0.18		0	0	0	0	0	0	0	0	0	0	0	0
						0.19		0	0	0	0	0	0	0	0	0	0	0	0
						0.2		0	0	0	0	0	0	0	0	0	0	0	0
						0.21		0	0	0	0	0	0	0	0	0	0	0	0
						0.22		0	0	0	0	0	0	0	0	0	0	0	0
						0.23		0	0	0	0	0	0	0	0	0	0	0	0
						0.24		0	0	0	0	0	0	0	0	0	0	0	0
						0.25		0	0	0	0	0	0	0	0	0	0	0	0
						0.26		0	0	0	0	0	0	0	0	0	0	0	0
						0.27		0	0	0	0	0	0	0	0	0	0	0	0
						0.28		0	0	0	0	0	0	0	0	0	0	0	0
						0.29		0	0	0	0	0	0	0	0	0	0	0	0
						0.3		0	0	0	0	0	0	0	0	0	0	0	0
						0.31		0	0	0	0	0	0	0	0	0	0	0	0
						0.32		0	0	0	0	0	0	0	0	0	0	0	0
						0.33		0	0	0	0	0	0	0	0	0	0	0	0
						0.34		0	0	0	0	0	0	0	0	0	0	0	0
						0.35		0	0	0	0	0	0	0	0	0	0	0	0
						0.36		0	0	0	0	0	0	0	0	0	0	0	0
						0.37		0	0	0	0	0	0	0	0	0	0	0	0
						0.38		0	0	0	0	0	0	0	0	0	0	0	0
						0.39		0	0	0	0	0	0	0	0	0	0	0	0
						0.4		0	0	0	0	0	0	0	0	0	0	0	0
						0.41		0	0	0	0	0	0	0	0	0	0	0	0
						0.42		0	0	0	0	0	0	0	0	0	0	0	0
						0.43		0	0	0	0	0	0	0	0	0	0	0	0
						0.44		0	0	0	0	0	0	0	0	0	0	0	0
						0.45		0	0	0	0	0	0	0	0	0	0	0	0
						0.46		0	0	0	0	0	0	0	0	0	0	0	0
						0.47		0	0	0	0	0	0	0	0	0	0	0	0
						0.48		0	0	0	0	0	0	0	0	0	0	0	0
						0.49		0	0	0	0	1	0	0	0	0	0	1	0.49
						0.5		0	0	0	1	1	0	0	0	0	0	2	1
						0.51		0	0	0	1	1	0	0	0	0	1	3	1.53
						0.52		0	0	0	1	1	0	0	0	0	1	3	1.56
						0.53		0	0	0	1	1	0	0	0	0	1	3	1.59
						0.54		0	0	0	1	1	0	0	0	0	1	3	1.62
						0.55		0	0	0	1	1	0	0	0	0	1	3	1.65
						0.56		0	1	0	1	1	0	0	0	0	1	4	2.24
						0.57		0	1	0	1	1	0	0	0	0	1	4	2.28
						0.58		0	1	0	1	1	1	0	0	0	1	5	2.9
						0.59		0	1	0	1	1	1	0	0	0	1	5	2.95
						0.6		0	1	0	1	1	1	0	0	0	1	5	3
						0.61		0	1	0	1	1	1	0	0	0	1	5	3.05
						0.62		0	1	0	1	1	1	0	0	0	1	5	3.1
						0.63		0	1	0	1	1	1	0	0	0	1	5	3.15
						0.64		0	1	0	1	1	1	0	0	0	1	5	3.2
						0.65		0	1	0	1	1	1	0	0	0	1	5	3.25
						0.66		0	1	0	1	1	1	0	0	0	1	5	3.3
						0.67		0	1	0	1	1	1	0	0	0	1	5	3.35
						0.68		1	1	0	1	1	1	0	0	0	1	6	4.08
						0.69		1	1	0	1	1	1	1	0	0	1	7	4.83
						0.7		1	1	0	1	1	1	1	0	0	1	7	4.9
						0.71		1	1	0	1	1	1	1	0	0	1	7	4.97
						0.72		1	1	0	1	1	1	1	0	0	1	7	5.04
						0.73		1	1	0	1	1	1	1	0	0	1	7	5.11
						0.74		1	1	0	1	1	1	1	0	0	1	7	5.18
						0.75		1	1	0	1	1	1	1	0	0	1	7	5.25
						0.76		1	1	0	1	1	1	1	0	0	1	7	5.32
						0.77		1	1	0	1	1	1	1	0	0	1	7	5.39
						0.78		1	1	0	1	1	1	1	0	0	1	7	5.46
						0.79		1	1	0	1	1	1	1	0	0	1	7	5.53
						0.8		1	1	1	1	1	1	1	0	1	1	9	7.2
						0.81		1	1	1	1	1	1	1	0	1	1	9	7.29
						0.82		1	1	1	1	0	1	1	0	1	1	8	6.56
						0.83		1	1	1	1	0	1	1	0	1	1	8	6.64
						0.84		1	1	1	1	0	1	1	0	1	1	8	6.72
						0.85		1	1	1	1	0	1	1	0	1	1	8	6.8
						0.86		1	1	1	1	0	1	1	0	1	1	8	6.88
						0.87		1	1	1	1	0	1	1	0	1	1	8	6.96
						0.88		1	1	1	1	0	1	1	0	1	1	8	7.04
						0.89		1	1	1	1	0	1	1	0	1	1	8	7.12
						0.9		1	1	1	0	0	1	1	1	1	1	8	7.2
						0.91		1	1	1	0	0	1	1	1	1	1	8	7.28
						0.92		1	1	1	0	0	1	1	1	1	1	8	7.36
						0.93		1	1	1	0	0	1	1	1	1	1	8	7.44
						0.94		1	1	1	0	0	1	1	1	1	1	8	7.52
						0.95		1	1	1	0	0	1	0	1	1	1	7	6.65
						0.96		0	1	1	0	0	1	0	1	1	1	6	5.76
						0.97		0	1	1	0	0	1	0	1	1	1	6	5.82
						0.98		0	1	1	0	0	1	0	1	1	1	6	5.88
						0.99		0	1	1	0	0	1	0	1	1	1	6	5.94
						1		0	1	1	0	0	1	0	1	1	1	6	6

## Sheet: Calibrated
Expert	Low	High		Expert callibration weight		x-axis		1	2	3	4	5	6	7	8	9	10	Sum ellipse scores	Product ellipse score and x-axis score
1	0.671429	0.957143		0.923007		0		0	0	0	0	0	0	0	0	0	0	0	0	Calculatre centroid	0.787357
2	0.557143	1		0.97572		0.01		0	0	0	0	0	0	0	0	0	0	0	0
3	0.796667	1		0.696383		0.02		0	0	0	0	0	0	0	0	0	0	0	0	Calculate highest level of agreement	6.91827
4	0.5	0.890962		0.584626		0.03		0	0	0	0	0	0	0	0	0	0	0	0	Find min-max	0.8
5	0.482098	0.817072		0.447575		0.04		0	0	0	0	0	0	0	0	0	0	0	0
6	0.571534	1		0.9		0.05		0	0	0	0	0	0	0	0	0	0	0	0
7	0.685714	0.94804		0.75		0.06		0	0	0	0	0	0	0	0	0	0	0	0
8	0.896667	1		0.9		0.07		0	0	0	0	0	0	0	0	0	0	0	0
9	0.793333	1		0.640963		0.08		0	0	0	0	0	0	0	0	0	0	0	0
10	0.509091	1		1		0.09		0	0	0	0	0	0	0	0	0	0	0	0
						0.1		0	0	0	0	0	0	0	0	0	0	0	0
						0.11		0	0	0	0	0	0	0	0	0	0	0	0
						0.12		0	0	0	0	0	0	0	0	0	0	0	0
						0.13		0	0	0	0	0	0	0	0	0	0	0	0
						0.14		0	0	0	0	0	0	0	0	0	0	0	0
						0.15		0	0	0	0	0	0	0	0	0	0	0	0
						0.16		0	0	0	0	0	0	0	0	0	0	0	0
						0.17		0	0	0	0	0	0	0	0	0	0	0	0
						0.18		0	0	0	0	0	0	0	0	0	0	0	0
						0.19		0	0	0	0	0	0	0	0	0	0	0	0
						0.2		0	0	0	0	0	0	0	0	0	0	0	0
						0.21		0	0	0	0	0	0	0	0	0	0	0	0
						0.22		0	0	0	0	0	0	0	0	0	0	0	0
						0.23		0	0	0	0	0	0	0	0	0	0	0	0
						0.24		0	0	0	0	0	0	0	0	0	0	0	0
						0.25		0	0	0	0	0	0	0	0	0	0	0	0
						0.26		0	0	0	0	0	0	0	0	0	0	0	0
						0.27		0	0	0	0	0	0	0	0	0	0	0	0
						0.28		0	0	0	0	0	0	0	0	0	0	0	0
						0.29		0	0	0	0	0	0	0	0	0	0	0	0
						0.3		0	0	0	0	0	0	0	0	0	0	0	0
						0.31		0	0	0	0	0	0	0	0	0	0	0	0
						0.32		0	0	0	0	0	0	0	0	0	0	0	0
						0.33		0	0	0	0	0	0	0	0	0	0	0	0
						0.34		0	0	0	0	0	0	0	0	0	0	0	0
						0.35		0	0	0	0	0	0	0	0	0	0	0	0
						0.36		0	0	0	0	0	0	0	0	0	0	0	0
						0.37		0	0	0	0	0	0	0	0	0	0	0	0
						0.38		0	0	0	0	0	0	0	0	0	0	0	0
						0.39		0	0	0	0	0	0	0	0	0	0	0	0
						0.4		0	0	0	0	0	0	0	0	0	0	0	0
						0.41		0	0	0	0	0	0	0	0	0	0	0	0
						0.42		0	0	0	0	0	0	0	0	0	0	0	0
						0.43		0	0	0	0	0	0	0	0	0	0	0	0
						0.44		0	0	0	0	0	0	0	0	0	0	0	0
						0.45		0	0	0	0	0	0	0	0	0	0	0	0
						0.46		0	0	0	0	0	0	0	0	0	0	0	0
						0.47		0	0	0	0	0	0	0	0	0	0	0	0
						0.48		0	0	0	0	0	0	0	0	0	0	0	0
						0.49		0	0	0	0	0.447575	0	0	0	0	0	0.447575	0.219312
						0.5		0	0	0	0.584626	0.447575	0	0	0	0	0	1.0322	0.5161
						0.51		0	0	0	0.584626	0.447575	0	0	0	0	1	2.0322	1.03642
						0.52		0	0	0	0.584626	0.447575	0	0	0	0	1	2.0322	1.05674
						0.53		0	0	0	0.584626	0.447575	0	0	0	0	1	2.0322	1.07707
						0.54		0	0	0	0.584626	0.447575	0	0	0	0	1	2.0322	1.09739
						0.55		0	0	0	0.584626	0.447575	0	0	0	0	1	2.0322	1.11771
						0.56		0	0.97572	0	0.584626	0.447575	0	0	0	0	1	3.00792	1.68444
						0.57		0	0.97572	0	0.584626	0.447575	0	0	0	0	1	3.00792	1.71451
						0.58		0	0.97572	0	0.584626	0.447575	0.9	0	0	0	1	3.90792	2.26659
						0.59		0	0.97572	0	0.584626	0.447575	0.9	0	0	0	1	3.90792	2.30567
						0.6		0	0.97572	0	0.584626	0.447575	0.9	0	0	0	1	3.90792	2.34475
						0.61		0	0.97572	0	0.584626	0.447575	0.9	0	0	0	1	3.90792	2.38383
						0.62		0	0.97572	0	0.584626	0.447575	0.9	0	0	0	1	3.90792	2.42291
						0.63		0	0.97572	0	0.584626	0.447575	0.9	0	0	0	1	3.90792	2.46199
						0.64		0	0.97572	0	0.584626	0.447575	0.9	0	0	0	1	3.90792	2.50107
						0.65		0	0.97572	0	0.584626	0.447575	0.9	0	0	0	1	3.90792	2.54015
						0.66		0	0.97572	0	0.584626	0.447575	0.9	0	0	0	1	3.90792	2.57923
						0.67		0	0.97572	0	0.584626	0.447575	0.9	0	0	0	1	3.90792	2.61831
						0.68		0.923007	0.97572	0	0.584626	0.447575	0.9	0	0	0	1	4.83093	3.28503
						0.69		0.923007	0.97572	0	0.584626	0.447575	0.9	0.75	0	0	1	5.58093	3.85084
						0.7		0.923007	0.97572	0	0.584626	0.447575	0.9	0.75	0	0	1	5.58093	3.90665
						0.71		0.923007	0.97572	0	0.584626	0.447575	0.9	0.75	0	0	1	5.58093	3.96246
						0.72		0.923007	0.97572	0	0.584626	0.447575	0.9	0.75	0	0	1	5.58093	4.01827
						0.73		0.923007	0.97572	0	0.584626	0.447575	0.9	0.75	0	0	1	5.58093	4.07408
						0.74		0.923007	0.97572	0	0.584626	0.447575	0.9	0.75	0	0	1	5.58093	4.12989
						0.75		0.923007	0.97572	0	0.584626	0.447575	0.9	0.75	0	0	1	5.58093	4.1857
						0.76		0.923007	0.97572	0	0.584626	0.447575	0.9	0.75	0	0	1	5.58093	4.24151
						0.77		0.923007	0.97572	0	0.584626	0.447575	0.9	0.75	0	0	1	5.58093	4.29731
						0.78		0.923007	0.97572	0	0.584626	0.447575	0.9	0.75	0	0	1	5.58093	4.35312
						0.79		0.923007	0.97572	0	0.584626	0.447575	0.9	0.75	0	0	1	5.58093	4.40893
						0.8		0.923007	0.97572	0.696383	0.584626	0.447575	0.9	0.75	0	0.640963	1	6.91827	5.53462
						0.81		0.923007	0.97572	0.696383	0.584626	0.447575	0.9	0.75	0	0.640963	1	6.91827	5.6038
						0.82		0.923007	0.97572	0.696383	0.584626	0	0.9	0.75	0	0.640963	1	6.4707	5.30597
						0.83		0.923007	0.97572	0.696383	0.584626	0	0.9	0.75	0	0.640963	1	6.4707	5.37068
						0.84		0.923007	0.97572	0.696383	0.584626	0	0.9	0.75	0	0.640963	1	6.4707	5.43539
						0.85		0.923007	0.97572	0.696383	0.584626	0	0.9	0.75	0	0.640963	1	6.4707	5.50009
						0.86		0.923007	0.97572	0.696383	0.584626	0	0.9	0.75	0	0.640963	1	6.4707	5.5648
						0.87		0.923007	0.97572	0.696383	0.584626	0	0.9	0.75	0	0.640963	1	6.4707	5.62951
						0.88		0.923007	0.97572	0.696383	0.584626	0	0.9	0.75	0	0.640963	1	6.4707	5.69422
						0.89		0.923007	0.97572	0.696383	0.584626	0	0.9	0.75	0	0.640963	1	6.4707	5.75892
						0.9		0.923007	0.97572	0.696383	0	0	0.9	0.75	0.9	0.640963	1	6.78607	6.10747
						0.91		0.923007	0.97572	0.696383	0	0	0.9	0.75	0.9	0.640963	1	6.78607	6.17533
						0.92		0.923007	0.97572	0.696383	0	0	0.9	0.75	0.9	0.640963	1	6.78607	6.24319
						0.93		0.923007	0.97572	0.696383	0	0	0.9	0.75	0.9	0.640963	1	6.78607	6.31105
						0.94		0.923007	0.97572	0.696383	0	0	0.9	0.75	0.9	0.640963	1	6.78607	6.37891
						0.95		0.923007	0.97572	0.696383	0	0	0.9	0	0.9	0.640963	1	6.03607	5.73427
						0.96		0	0.97572	0.696383	0	0	0.9	0	0.9	0.640963	1	5.11307	4.90854
						0.97		0	0.97572	0.696383	0	0	0.9	0	0.9	0.640963	1	5.11307	4.95967
						0.98		0	0.97572	0.696383	0	0	0.9	0	0.9	0.640963	1	5.11307	5.01081
						0.99		0	0.97572	0.696383	0	0	0.9	0	0.9	0.640963	1	5.11307	5.06194
						1		0	0.97572	0.696383	0	0	0.9	0	0.9	0.640963	1	5.11307	5.11307
